# Supplementary material for: Discovery of small molecule agonists of the Relaxin Family Peptide Receptor 2
Source: Commun Biol. 2022 Nov 4;5:1183. doi: 10.1038/s42003-022-04143-9 (PMC9636434; doi:10.1038/s42003-022-04143-9)
Supplement: Supplementary file 4 — Supplementary Data 1 [file 42003_2022_4143_MOESM4_ESM.xlsx]

## Sheet: PRESTO-Tango
	Compound 6641									Compound 4337
	GPCR	Tech rep (1)	Tech rep (2)	Tech rep (3)	Tech rep (4)	Average (fold RLU)	SEM			GPCR	Tech rep (1)	Tech rep (2)	Tech rep (3)	Tech rep (4)	Average (fold RLU)	SEM
	ADORA1	3.99416	3.94289	3.4992	4.22524	3.91538	0.151707			ADORA1	5.13426	4.87398	4.82234	6.13262	5.2408	0.305009
	CCKAR	3.26938	3.52339	3.78286	3.09047	3.41652	0.150992			FPR1	5.17592	4.59402	4.82902	4.9716	4.89264	0.122374
	FPR1	3.59858	2.27819	3.35173	3.20547	3.10849	0.28841			GPR20	2.61873	2.81926	6.37995	5.06332	4.22032	0.908419
	MRGPRF	3.31245	3.19202	2.56297	2.86746	2.98372	0.16882			CCKAR	3.68752	3.81581	3.70403	3.05367	3.56526	0.172894
	CXCR7	2.56159	3.33208	2.1581	3.28226	2.83351	0.285784			CXCR7	3.21035	3.5784	2.32617	4.65127	3.44155	0.481289
	GPR20	2.08739	3.32251	3.60549	1.95089	2.74157	0.421997			P2RY1	3.31313	3.28872	2.92462	2.76286	3.07233	0.136137
	CCKBR	2.38052	2.0906	3.31144	2.22348	2.50151	0.276401			MRGPRF	2.95589	3.08255	2.54773	3.46188	3.01201	0.188428
	GPR120	1.18245	1.26559	2.02309	4.96998	2.36028	0.890218			MRGPRE	2.62681	3.17875	3.31387	2.83802	2.98936	0.156931
	P2RY1	2.56563	1.87527	2.02067	2.24636	2.17698	0.150366			GPR34	3.42499	3.53663	2.36064	2.05921	2.84537	0.372694
	GAL1	2.05318	2.02081	2.88555	1.56301	2.13064	0.275403			GAL1	4.83958	2.76466	1.88269	1.78375	2.81767	0.709114
	MRGPRE	1.95056	2.55657	1.65288	2.31588	2.11897	0.199138			CHRM3	2.8144	2.71259	2.60179	2.47501	2.65095	0.0729658
	S1PR4	1.81066	1.72144	2.29108	2.43526	2.06461	0.175813			GPR120	3.09287	1.87473	1.58963	3.97408	2.63283	0.553291
	CHRM3	2.03215	2.22394	1.91526	1.99873	2.04252	0.0652763			GPR116	1.76746	2.26412	2.59343	3.21763	2.46066	0.304108
	PTAFR	1.88908	1.72113	2.01983	2.44437	2.0186	0.154527			CHRM2	2.1276	2.2159	2.44613	2.80963	2.39981	0.152213
	NPBW2	1.61619	1.48016	2.09555	2.86316	2.01377	0.312377			ADCYAP1R1	2.15292	2.09897	2.42108	2.79052	2.36587	0.158103
	ADRA2B	0.920333	1.52438	3.57669	43.3008	2.00713	0.803919			DRD4	2.45033	2.91057	1.30498	2.25342	2.22983	0.337631
	GPR34	2.1325	2.42848	1.51621	1.92301	2.00005	0.191732			P2RY13	2.48037	2.01844	1.87504	2.145	2.12971	0.18263
	CHRM2	1.29009	2.55194	1.67568	1.66348	1.7953	0.267617			NPFF1	2.78334	2.0519	1.41702	2.20157	2.11346	0.280673
	GPR116	1.49081	1.75237	1.69549	2.23658	1.79381	0.157914			GPR149	0.611872	1.09589	1.99087	4.39269	2.02283	0.840005
	UTS2R	1.79068	2.2521	2.08098	0.977846	1.7754	0.282393			UTS2R	2.36027	2.40839	1.46576	1.57187	1.95157	0.250982
	ADRB3	0.465473	0.485934	4.62916	1.22251	1.70077	0.991882			LPAR1	2.00697	1.73709	1.67133	2.19734	1.90318	0.122011
	GPR126	1.25687	1.43284	1.98272	1.79419	1.61665	0.165517			GPR126	1.4641	1.96848	2.47752	1.69294	1.90076	0.218157
	CD97	0.988142	2.73396	1.38157	1.31712	1.6052	0.38599			GPR22	1.48723	1.89576	2.14279	1.99226	1.87951	0.140289
	FFA1	1.92593	1.07527	1.56272	1.70609	1.5675	0.180276			HTR1B	1.83581	2.0186	1.91081	1.74071	1.87648	0.0587819
	MRGPRX3	3.71347	1.28367	0.561605	0.630372	1.54728	0.740165			PTAFR	2.00343	1.9181	1.44982	2.04319	1.85363	0.137112
	MLNR	2.82669	1.32172	0.88347	1.08343	1.52883	0.441795			P2RY14	1.8124	2.16452	1.55592	1.84047	1.84333	0.124742
	LPAR1	1.56585	1.52259	1.39165	1.55505	1.50879	0.0401141			PTGER1	2.12847	1.78624	1.84354	1.60298	1.84031	0.108893
	GPR17	1.40643	1.36632	1.36272	1.80437	1.48496	0.106929			MLNR	2.38448	1.58576	1.67132	1.68885	1.8326	0.185333
	P2RY14	1.48541	1.41451	1.45672	1.57442	1.48277	0.0338419			GMR2	2.12618	2.0439	1.79856	1.35658	1.8313	0.172865
	GPR183	1.10445	2.44681	1.40426	0.876209	1.45793	0.346904			NMBR	1.34232	2.16185	2.21965	1.57739	1.82531	0.216699
	GPR101	1.55362	1.4429	1.50528	1.31202	1.45346	0.0523088			TACR2	2.04739	2.18389	1.59514	1.36877	1.7988	0.190721
	HTR2CVGV	2.07773	1.22844	1.04645	1.2891	1.41043	0.228329			FPR3	1.56952	1.52369	1.83371	2.07622	1.75079	0.128196
	GAL2	1.3009	1.40845	1.34699	1.51088	1.39181	0.0453959			GPR17	1.56909	1.70699	1.74218	1.98045	1.74968	0.085511
	SSTR1	1.10156	1.45407	1.59167	1.37833	1.3814	0.103204			ADRA2B	0.868944	3.65324	1.99694	0.469148	1.74707	0.712981
	ADCYAP1R1	1.40938	1.11775	1.59706	1.35049	1.36867	0.0987879			P2RY6	1.83781	1.70423	1.7467	1.63215	1.73022	0.0429536
	GPR156	2.05882	0.861345	1.37395	0.991597	1.32143	0.26879			CXCR2	1.49022	1.70811	1.98796	1.71914	1.72636	0.101891
	HTR4	1.09944	1.85922	0.929609	1.3743	1.31564	0.203035			SSTR1	1.79472	2.07434	1.3543	1.41494	1.65957	0.16915
	CCRL2	1.89506	1.34927	1.11021	0.840733	1.29882	0.224252			CXCR5	1.41057	1.84508	1.42194	1.95184	1.65736	0.140916
	GPR78	1.14286	1.64172	1.17007	1.23356	1.29705	0.116451			CCKBR	1.75244	1.63697	1.98432	1.20124	1.64374	0.164232
	GPR141	1.44892	1.30834	1.26155	1.16399	1.2957	0.059265			PTGER3	1.63509	1.33042	1.85552	1.74553	1.64164	0.113077
	CX3CR1	1.19224	0.726631	2.35626	0.853616	1.28219	0.371264			ADRA2A	1.67349	1.76329	1.26949	1.80186	1.62703	0.122176
	GPR176	1.20277	1.43027	1.34916	1.10781	1.2725	0.0723135			NPBW2	1.2825	1.52513	1.89948	1.78163	1.62218	0.137575
	FPR3	1.2352	1.18407	1.2878	1.31629	1.25584	0.0292305			MC2R	1.47025	1.97834	1.67281	1.3414	1.6157	0.138794
	PTGER1	1.23134	1.37045	1.16055	1.23676	1.24977	0.0438119			GPR101	1.7361	1.64487	1.613	1.40397	1.59948	0.0701972
	GPR111	0.589641	1.67331	0.605578	2.05578	1.23108	0.373986			HRH4	1.30877	1.97373	1.72023	1.30777	1.57763	0.163895
	GPBA	1.33685	1.0567	1.29848	1.21959	1.2279	0.0620685			MRGPRX2	1.50421	1.29971	1.83964	1.64594	1.57237	0.113957
	TACR2	1.15684	1.36945	1.22025	1.15879	1.22633	0.0499254			GPR156	0.944625	0.648208	0.605863	4.07492	1.5684	0.838896
	HTR1B	1.04903	1.34127	1.04999	1.30808	1.18709	0.0797213			GAL2	1.35349	1.62326	1.7907	1.43256	1.55	0.0981967
	TACR3	0.86214	1.40794	1.26558	1.20467	1.18508	0.115766			HTR2CVGV	2.51807	1.1004	0.959839	1.60643	1.54618	0.352458
	P2RY13	0.998041	1.31648	1.09322	1.31158	1.17983	0.0798857			CCR10	1.12329	1.11144	1.72633	2.18334	1.5361	0.259142
	SSTR2	0.856051	0.682803	1.09554	2.01783	1.16306	0.297223			TAAR2	0.539924	3.8251	0.730038	1.04183	1.53422	0.7706
	GPR87	0.879503	1.15656	1.06022	1.49007	1.14659	0.128085			CCRL2	1.46512	1.99452	1.20804	1.46878	1.53412	0.165157
	ADRA2A	1.02484	1.09962	1.07589	1.35831	1.13966	0.0745318			GPR141	1.69796	1.53745	1.42298	1.45399	1.52809	0.0615628
	CXCR2	1.03566	1.14961	1.20303	1.16751	1.13895	0.0361753			GPR78	0.94772	1.17019	1.099	2.8921	1.52725	0.457308
	MRGPRX2	0.903033	0.968934	1.46329	1.19885	1.13353	0.126895			S1PR4	1.56425	1.31612	1.80479	1.39815	1.52083	0.107809
	NPFF1	1.0893	1.20738	1.31956	0.826568	1.1107	0.105734			GPBA	1.81919	1.33136	1.50256	1.38653	1.50991	0.109093
	P2RY6	1.12525	1.17713	1.05061	1.07347	1.10662	0.0282173			GPR55	1.43988	1.16276	1.34034	2.06891	1.50297	0.197158
	CXCR5	0.988158	1.06623	1.04394	1.31793	1.10406	0.0731542			TACR1	1.30324	1.51377	1.58772	1.54667	1.48785	0.0633676
	LPAR6	2.32462	0.624939	0.852973	0.585758	1.09707	0.4134			OPRM1	0.968729	1.52096	2.57352	0.878244	1.48536	0.389536
	GPR149	0.722807	1.32632	1.40351	0.912281	1.09123	0.163437			GPR87	1.32864	1.43043	1.41511	1.76681	1.48525	0.0964906
	NTSR1	1.32849	1.03641	0.938525	0.988507	1.07299	0.0874825			TACR3	1.56364	1.40872	1.34213	1.61547	1.48249	0.0641685
	GPR22	1.01725	0.880416	1.26706	1.12719	1.07298	0.0820528			OXTR	1.30333	1.58062	1.71565	1.31439	1.4785	0.10177
	GPR75	0.975445	1.06262	1.06068	1.17641	1.06879	0.0412303			GPR12	1.64459	1.55411	1.3718	1.27702	1.46188	0.0837531
	GPR182	1.47681	0.939358	0.856124	0.976219	1.06213	0.140492			GPR176	1.51096	1.59191	1.43508	1.17707	1.42875	0.0897976
	GPR31	1.13409	0.985876	1.09045	0.985876	1.04907	0.037558			GPR18	0.726964	2.7465	1.77665	0.417834	1.41699	0.530046
	Empty	1.56349	0.84127	0.626984	1.14286	1.04365	0.203028			GPR52	1.53022	1.42135	1.26922	1.42672	1.41188	0.0537493
	HTR5	1.04176	1.02693	1.05026	1.02838	1.03683	0.00558408			FFA1	0.889302	1.27256	1.27628	2.08744	1.3814	0.252249
	ADRB1	1.0425	1.10396	1.11831	0.877425	1.03555	0.0552127			P2RY2	1.59621	1.32128	1.26952	1.33651	1.38088	0.0731943
	TACR1	0.944474	0.960383	1.06321	1.11874	1.0217	0.0416967			GPRC5A	1.14254	0.783964	1.56125	2.02895	1.37918	0.268582
	CHRM1	1.71491	0.530702	1.02193	0.802632	1.01754	0.253236			ADRB1	1.77568	1.46702	0.992431	1.24368	1.3697	0.166459
	PTGER3	0.854754	1.02857	1.00358	1.15498	1.01047	0.0615811			GPR84	1.16725	1.33363	1.33345	1.58492	1.35481	0.0861368
	GPR45	1.04787	1.65709	0.825065	0.476936	1.00174	0.248034			HTR4	1.71116	1.10068	1.37039	1.20638	1.34715	0.133419
	GPR12	0.995692	0.905577	0.911049	1.17266	0.996245	0.0623181			EDNRB	1.2642	0.815341	0.690341	2.6108	1.34517	0.439496
	GPR173	0.496552	1.36176	0.692163	1.42947	0.994984	0.23513			CX3CR1	1.63993	0.848485	1.7041	1.13369	1.33155	0.205425
	MRGPRX1	0.975312	0.938963	1.0078	1.04093	0.990752	0.0218505			CD97	1.82789	1.07396	1.2957	1.09966	1.3243	0.175014
	Empty	1.69466	0.732824	0.503817	1.03053	0.990458	0.258311			VIPR1	0.846976	1.82368	1.25305	1.33597	1.31492	0.200433
	CXCR6	0.987741	0.97373	1.44308	0.511384	0.978984	0.190206			NMUR1	0.772174	0.758261	1.55246	2.16232	1.3113	0.338982
	OXTR	1.05837	0.731998	0.632723	1.45079	0.96847	0.184698			AVPR2	1.10827	1.39231	1.1019	1.63928	1.31044	0.128842
	VIPR1	1.03619	0.983328	0.737921	1.11306	0.967627	0.0810683			HCA1	1.0156	1.45804	1.58398	1.15088	1.30212	0.131885
	PTGDR	0.833421	1.06803	0.912105	1.02237	0.95898	0.0531284			GPR35	1.4589	1.23525	1.0285	1.47412	1.2992	0.105463
	HRH1	0.942987	0.821461	0.996392	1.06967	0.957627	0.0522902			NPY1R	1.85862	0.87734	0.694167	1.7336	1.29093	0.295157
	ELTD1	0.930881	0.894323	0.956465	1.014	0.948918	0.0251642			DRD2	2.32417	1.23163	0.699944	0.848009	1.27594	0.36693
	NMBR	0.584764	0.907725	1.39914	0.902361	0.948498	0.16812			GRM6	1.6	1.48837	0.64186	1.32093	1.26279	0.214773
	GHRHR	0.743169	0.655738	0.885246	1.5082	0.948087	0.192599			GPR75	1.1682	1.25592	1.20645	1.39462	1.2563	0.0494806
	AVPR2	1.06513	0.9776	0.818926	0.90152	0.940793	0.0526052			MRGPRX1	1.03912	0.957684	1.2315	1.78727	1.25389	0.186828
	HRH3	0.345286	0.318725	0.573705	2.49137	0.932271	0.52284			VIPR2	1.33898	1.05536	1.831	0.778132	1.25087	0.224725
	HTR2C VNV	1.84955	0.440925	1.00438	0.427589	0.930611	0.334504			HRH1	1.12006	1.03926	1.27833	1.56134	1.24975	0.11512
	RXFP2	0.912114	0.813935	0.823436	1.14014	0.922407	0.0758705			S1PR2	1.2033	1.39248	1.50807	0.820409	1.23106	0.150609
	GPR114	0.414062	0.863281	0.46875	1.92969	0.918945	0.351459			ELTD1	1.26865	1.17924	1.13295	1.33919	1.23001	0.0460181
	GPR55	0.924802	0.950433	1.10008	0.68055	0.913965	0.0868749			P2RY4	1.38029	1.279	1.16476	1.07281	1.22422	0.06697
	GPR37	0.815483	0.82791	0.87138	1.13028	0.911264	0.0739831			HTR1E	1.00564	0.955202	1.49467	1.39482	1.21258	0.135969
	VIPR2	1.07883	0.990876	0.808759	0.758759	0.909307	0.0753695			SSTR2	0.731583	0.738357	2.18798	1.17866	1.20914	0.34263
	HRH4	0.518355	0.829028	1.61693	0.638341	0.900663	0.247174			GPR114	1.13189	1.84812	1.04237	0.808953	1.20783	0.22402
	GRM1	0.626623	0.720779	1.75	0.480519	0.894481	0.289424			NTSR1	1.5076	1.27701	1.16278	0.855394	1.2007	0.135611
	GPR44	0.618696	0.680347	1.37674	0.876607	0.888098	0.171912			HCTR2	0.591876	0.798839	1.16441	2.17215	1.18182	0.350685
	GPR1	0.771259	0.949272	0.923542	0.896516	0.885147	0.039461			GPR1	1.11528	1.20409	1.29764	1.10751	1.18113	0.0445896
	CCR10	0.971996	0.675072	0.992196	0.892044	0.882827	0.0725487			GPR31	1.17647	1.16424	1.20553	1.14654	1.17319	0.0124059
	AGTR1	0.766644	0.908339	1.2048	0.62068	0.875117	0.1246			GPR97	0.942127	1.35546	0.960023	1.3976	1.1638	0.123174
	BB3	0.855129	0.912294	0.667189	1.05795	0.87314	0.0808432			AGTR2	1.25992	1.28886	1.03897	1.04511	1.15821	0.0673455
	CXCR4	0.89351	0.898053	0.786423	0.896487	0.868618	0.0274147			GPR171	1.29174	1.12922	1.06007	1.13378	1.1537	0.0490048
	SSTR5	1.01338	1.07056	0.659367	0.716545	0.864964	0.10352			OXGR1	1.04185	0.552381	1.34372	1.66349	1.15036	0.236299
	HTR2C INI	0.927549	0.936661	0.737572	0.819659	0.85536	0.0474075			Empty	1.95308	1.11437	0.903226	0.609971	1.14516	0.288479
	P2RY2	0.973644	0.747327	0.953377	0.716218	0.847642	0.067325			AGTR1	1.30911	1.36878	0.907523	0.979072	1.14112	0.115785
	GPR35	0.793591	0.903071	0.796883	0.848992	0.835634	0.0258126			GPR63	1.09481	1.06529	1.22633	1.17721	1.14091	0.0370337
	APJ	0.468783	0.900916	0.856879	1.11031	0.834221	0.133769			SSTR4	1.59332	1.19445	0.818758	0.936262	1.1357	0.171535
	MC4R	0.912053	1.16256	0.607866	0.646523	0.83225	0.129201			GPR37	0.918581	1.08616	1.21633	1.27477	1.12396	0.0789957
	CRHR1	0.66259	0.892566	0.938609	0.797122	0.822722	0.0609683			PTGDR	1.16371	1.02311	1.06105	1.20899	1.11422	0.0433593
	GPR135	0.863246	0.741865	0.921275	0.731217	0.814401	0.0465376			HTR1D	0.909135	1.07509	1.10593	1.21291	1.07577	0.0629054
	TAAR2	0.598891	1.0647	0.820702	0.746765	0.807763	0.0972667			CALCRb	1.06734	1.16391	1.17916	0.874206	1.07116	0.0701623
	GRM6	1.35733	0.473008	1.12082	0.277635	0.807198	0.257087			P2RY10	1.26185	0.822818	1.16018	1.02092	1.06644	0.0950423
	NMUR1	0.659397	0.560616	0.999359	0.991661	0.802758	0.113108			GPR173	1.32438	0.615178	0.851578	1.47213	1.06582	0.200191
	GPR52	0.84068	0.832349	0.785736	0.738118	0.799221	0.023685			SCTR	1.49043	0.89882	1.27471	0.559371	1.05583	0.205732
	CYSLTR2	0.631478	0.785644	0.810039	0.939554	0.791679	0.0631828			GPR182	1.25226	1.02622	1.07776	0.84991	1.05154	0.0828009
	S1PR3	1.12617	0.595341	0.583957	0.852957	0.789607	0.128232			CXCR4	1.14341	1.045	0.964884	1.04199	1.04882	0.036576
	AGTR2	0.761554	0.868822	0.809167	0.711077	0.787655	0.0336604			OPN5	1.10526	1.04566	1.17043	0.872679	1.04851	0.063907
	GPRC5D	0.489349	0.601339	1.40718	0.65003	0.786975	0.209454			MRGPRD	2.37539	0.757039	0.540146	0.494265	1.04171	0.448238
	CALCRb	1.05525	0.796887	0.743969	0.550973	0.78677	0.10393			GPR44	0.783373	1.18376	0.860467	1.30527	1.03322	0.125479
	HTR1E	0.637318	0.700035	0.881312	0.922968	0.785408	0.0691251			GPR135	1.22113	0.8437	1.03	1.01485	1.02742	0.0771578
	GMR2	0.75494	0.880191	0.941289	0.554463	0.782721	0.0853998			OPRK1	1.02337	0.956648	0.763255	1.35504	1.02458	0.12319
	HTR1F	1.38416	0.48563	0.43871	0.8	0.777126	0.217661			HTR5	0.9684	0.987543	0.934619	1.17306	1.01591	0.0535148
	DRD2	0.994497	0.574287	0.922461	0.596298	0.771886	0.108821			GRM8	1.14675	2.2613	0.43839	0.213003	1.01486	0.460643
	GPR27	0.536585	0.419512	0.439024	1.6878	0.770732	0.306762			HTR1A	0.996819	1.06417	0.776801	1.19214	1.00748	0.0869102
	GPR157	1.51601	0.234875	0.469751	0.854093	0.768683	0.279897			BB3	0.418375	0.524677	1.45862	1.62187	1.00588	0.311064
	AVPR1B	0.743061	0.608959	1.01786	0.696895	0.766694	0.0882215			GPRC5D	0.746835	1.10549	0.818565	1.2827	0.988397	0.125006
	DRD3	0.49697	0.387879	0.557576	1.61212	0.763636	0.284999			RXFP3	0.935778	1.07645	0.833082	1.09371	0.984754	0.0616993
	KISSPEPTIN	0.766222	0.458667	0.700444	1.10933	0.758667	0.134293			HRH2	1.11328	0.995452	0.902751	0.899285	0.977691	0.050384
	MC5R	0.86237	0.801166	0.655625	0.708781	0.756986	0.046238			GPR88	1.16274	1.07159	0.874519	0.795278	0.976033	0.0851317
	HTR2B	0.827631	0.799244	0.697652	0.699677	0.756051	0.0336374			HTR6	1.29721	0.946601	0.609013	1.0336	0.971607	0.141998
	GPR110	1.37254	0.535931	0.429044	0.641818	0.744834	0.213696			LPAR5	1.00796	1.1771	0.714316	0.949669	0.962263	0.0956912
	HTR1D	0.66388	0.724723	0.8663	0.713047	0.741988	0.0434837			NPY4R	1.33197	0.944843	0.640148	0.92844	0.961349	0.141975
	MTNR1B	0.71243	0.826673	0.676636	0.747732	0.740868	0.032073			AVPR1A	1.12592	0.90709	0.887531	0.922983	0.96088	0.0554878
	GPR97	0.960989	0.748417	0.680112	0.558222	0.736935	0.0844095			PTGER2	0.79938	1.15271	0.94657	0.940365	0.959755	0.0727439
	S1PR1	0.853476	0.802139	0.370053	0.91123	0.734225	0.123418			ADRA1A	0.659087	0.81099	0.837202	1.52187	0.957287	0.192245
	PTGER2	0.76551	0.589922	0.755655	0.813438	0.731131	0.0487321			NPS	0.939624	0.861987	0.988416	1.03168	0.955428	0.0363824
	OPN5	0.679614	0.816094	0.597639	0.822675	0.729006	0.0548141			GPR85	1.25573	0.786181	0.905421	0.870926	0.954564	0.103466
	GPR63	0.527673	0.766685	0.722407	0.88748	0.726061	0.0747648			CRHR1	0.900939	1.04669	0.804842	1.05262	0.951272	0.0601047
	MC2R	0.665174	0.729427	0.752074	0.739434	0.721527	0.0193472			NPY5R	0.872068	0.879992	0.746116	1.28037	0.944636	0.116035
	S1PR5	0.989011	0.315018	0.820513	0.754579	0.71978	0.143665			MTNR1B	0.628632	0.819638	1.16943	1.14604	0.940934	0.131188
	DRD4	0.9153	0.733531	0.628126	0.589406	0.71659	0.0729008			GPR144	1.3566	0.728399	0.887138	0.786941	0.939769	0.142756
	PTGIR	1.81356	0.318644	0.444068	0.288136	0.716102	0.367372			CYSLTR2	0.827533	1.03309	1.05359	0.801187	0.928851	0.0664515
	ADRA2C	0.924559	0.667737	0.911717	0.35313	0.714286	0.1341			GPR77	1.12056	0.725561	0.681452	1.17928	0.926713	0.129738
	GPRC5A	0.658147	0.592119	0.530351	1.07561	0.714058	0.12331			HCA2	0.729919	0.972455	1.0621	0.941849	0.92658	0.0703431
	GPR77	0.712902	0.603497	0.771739	0.765359	0.713374	0.0389252			S1PR5	1.29318	0.446413	1.18335	0.736935	0.914969	0.197128
	EDNRB	0.694077	0.367944	1.25714	0.512892	0.708014	0.19482			CHRM4	0.56569	1.17401	1.03628	0.874769	0.912687	0.130834
	NPY5R	0.960711	0.519645	0.723396	0.6231	0.706713	0.0943305			GPR183	0.568895	1.04322	0.871814	1.12597	0.902475	0.123145
	HTR6	1.02095	0.907211	0.460952	0.411429	0.700136	0.154479			GPR25	1.00949	0.916872	0.8815	0.799203	0.901767	0.0435543
	OXGR1	0.657898	0.46533	0.508236	1.14315	0.693653	0.155412			CRHR2	1.09877	1.26936	0.601289	0.601757	0.892794	0.171733
	GPR62	0.594872	0.892308	0.369231	0.912821	0.692308	0.129903			AVPR1B	0.754052	0.912667	0.755311	1.11094	0.883242	0.0845414
	MRGPRX4	0.655104	0.777953	0.63536	0.68801	0.689107	0.0315433			GPR15	0.668856	0.75963	1.1693	0.923261	0.880263	0.109787
	NPY4R	0.781915	0.753868	0.470019	0.720986	0.681697	0.0716493			PTGIR	0.898129	0.632017	1.14207	0.842689	0.878725	0.104836
	FPR2	0.958231	0.432432	0.476658	0.845209	0.678133	0.131444			LTB4R	0.749409	0.793144	0.689598	1.26572	0.874468	0.132133
	RXFP4	0.908587	0.647091	0.784488	0.363435	0.6759	0.117047			KISSPEPTIN	1.07886	0.74901	0.921858	0.738927	0.872164	0.0806808
	P2RY4	0.695136	0.756615	0.680329	0.570713	0.675698	0.0386962			BDKBR1	0.764706	0.929006	0.655172	1.12779	0.869168	0.102945
	GPR88	0.489439	0.745209	0.719424	0.740374	0.673612	0.0616453			S1PR3	1.1316	0.84418	0.762472	0.737836	0.869021	0.090427
	GPR148	1.33918	0.560911	0.357581	0.424189	0.670465	0.226886			GPR113	0.503131	0.497406	1.04062	1.43281	0.868492	0.227171
	LHCGR	0.605811	0.716894	0.745693	0.588326	0.664181	0.0393529			GPR21	0.782271	0.976052	0.848377	0.853049	0.864937	0.0404102
	CCR6	0.713349	0.735476	0.5754	0.624674	0.662225	0.0375588			SSTR5	0.815316	1.12087	0.910462	0.605686	0.863083	0.106939
	OPRK1	0.592494	0.401993	0.563799	1.08721	0.661375	0.14801			MC5R	0.928583	0.825013	0.799246	0.885819	0.859665	0.0292759
	SSTR4	0.698522	0.782858	0.595394	0.560559	0.659333	0.0505294			PK2	0.68766	0.677447	1.2766	0.796596	0.859574	0.141598
	SCTR	0.690929	0.967912	0.378108	0.594805	0.657939	0.122292			MC1R	0.859504	1.08264	0.643357	0.834075	0.854895	0.0899412
	S1PR2	0.530303	0.957094	0.641037	0.500991	0.657356	0.104364			APJ	0.93026	0.816548	0.843499	0.821513	0.852955	0.0264252
	LTB4R	0.555403	0.666667	0.811813	0.565705	0.649897	0.0595227			GPR162	1.01523	0.815809	0.684554	0.86802	0.845903	0.0683736
	GRM5	0.581114	0.83293	0.552058	0.62954	0.64891	0.0633871			GPR110	1.31179	0.695541	0.65664	0.714673	0.844662	0.156178
	GPR125	0.374182	0.826377	0.662982	0.726892	0.647608	0.0971435			LPAR6	0.850708	0.663771	0.924067	0.928571	0.841779	0.0619616
	HCA1	0.694343	0.769846	0.654636	0.453137	0.64299	0.0676447			RXFP2	0.865182	1.00352	0.611958	0.87925	0.839977	0.0821156
	CHRM4	0.463135	0.88185	0.675769	0.538139	0.639723	0.0919362			MCHR1R	0.690408	0.824813	0.966111	0.866169	0.836875	0.0571244
	MTNR1A	0.563362	0.793087	0.696044	0.504535	0.639257	0.065063			GPRC5B	0.929844	0.958967	0.711795	0.741515	0.83553	0.0634303
	ADRA1D	0.729769	0.32565	0.978911	0.500245	0.633644	0.141747			OPRL1	0.449511	0.742671	0.521173	1.58958	0.825733	0.262148
	GPR84	0.611213	0.548614	0.61715	0.740992	0.629492	0.0402697			CCR6	0.778733	0.976547	0.800706	0.735527	0.822878	0.0529817
	HTR1A	0.939383	0.502659	0.607586	0.418291	0.61698	0.114229			HTR2C INI	0.845142	0.777436	0.863462	0.77652	0.81564	0.0226333
	P2RY10	0.784347	0.355877	0.562597	0.762512	0.616333	0.100134			ADORA2A	0.861607	0.681548	0.762649	0.943452	0.812314	0.0571501
	GPR64	0.566848	0.584582	0.663889	0.609578	0.606224	0.0211253			GPR111	0.318182	0.598485	1.55303	0.772727	0.810606	0.264592
	GPR85	0.744096	0.718061	0.585175	0.3746	0.605483	0.0844625			MC4R	0.807129	0.786348	0.912476	0.651418	0.789343	0.053627
	GPR21	0.506688	0.587167	0.791229	0.504578	0.597415	0.0674036			GAL3	1.38493	0.602674	0.573975	0.547451	0.777258	0.202872
	CALCRL	0.647754	0.520095	0.486998	0.70922	0.591017	0.052473			MC3Rb	0.605319	0.992141	0.595563	0.915489	0.777128	0.103222
	ADRA1A	0.265106	0.401139	0.588738	1.05125	0.576558	0.171575			GPR64	0.770002	0.798579	0.742151	0.77749	0.772056	0.0116601
	GAL3	0.808094	0.645306	0.469927	0.365149	0.572119	0.0976049			CCR7	0.492821	0.935618	0.802223	0.854099	0.77119	0.0967657
	PK2	0.55151	0.811774	0.545314	0.374903	0.570875	0.0901229			GPR150	1.23603	0.825315	0.413303	0.601873	0.769131	0.176952
	GPR113	0.408571	0.550031	0.707302	0.611608	0.569378	0.0626096			GPR45	0.897817	0.779039	0.747598	0.639301	0.765939	0.0531796
	GCGR	0.790336	0.566005	0.231234	0.686799	0.568594	0.121436			GPR56	0.627136	0.647236	0.788305	0.994792	0.764367	0.0847648
	CRHR2	0.66262	0.717601	0.416756	0.472212	0.567297	0.072676			GPR148	1.50298	0.463883	0.567263	0.48774	0.755467	0.25015
	GPRC5B	0.567566	0.593563	0.717309	0.38226	0.565174	0.0691703			CCR2	0.659927	0.698152	0.866372	0.764018	0.747117	0.0451912
	HCA2	0.486854	0.657611	0.520497	0.592987	0.564487	0.0381293			GPR3	0.784776	0.804712	0.708654	0.679656	0.744449	0.0299129
	CCR7	0.429857	0.753838	0.4955	0.571731	0.562732	0.0699871			CCR3	0.804231	0.638455	0.65527	0.866371	0.741082	0.0559621
	GPR25	0.726521	0.634871	0.455194	0.43255	0.562284	0.0710293			RXFP4	1.02028	1.08516	0.447689	0.394161	0.736821	0.183189
	ADORA2A	0.552977	0.520686	0.573158	0.600404	0.561806	0.0168014			S1PR1	0.628171	0.561252	0.632488	1.10955	0.732866	0.126616
	GPR3	0.363309	1.2458	0.272182	0.35012	0.557854	0.230196			GPR26	0.786726	0.754453	0.605876	0.767849	0.728726	0.0414814
	MCHR1R	0.516552	0.606024	0.530868	0.560692	0.553534	0.019765			FPR2	0.580645	0.729529	0.575682	1.01241	0.724566	0.10237
	LPAR5	0.395401	0.547578	0.619234	0.630685	0.548225	0.0541583			GPER	0.82971	0.708208	0.744825	0.604598	0.721835	0.0466331
	GRM4	0.516039	0.55788	0.547652	0.55788	0.544863	0.00990575			BDKBR2	0.905936	0.389675	0.697681	0.892519	0.721453	0.120395
	MRGPRD	0.873792	0.234341	0.440012	0.62948	0.544406	0.136251			CHRM1	0.595989	0.531041	0.981853	0.756447	0.716332	0.100385
	GHSR	0.689135	0.525719	0.491434	0.458929	0.541304	0.0511286			P2RY11	0.782228	0.778912	0.682095	0.618435	0.715418	0.0398029
	GPR174	0.833811	0.499947	0.32282	0.502071	0.539662	0.106667			ADRB3	0.379027	0.32091	1.03601	1.12192	0.714466	0.211505
	GPR143	0.507511	0.608274	0.477929	0.558355	0.538017	0.0287094			GRM5	0.861265	0.830189	0.528302	0.63485	0.713651	0.0795481
	GRM8	0.922222	0.633333	0.403704	0.177778	0.534259	0.159283			TA1	0.615487	0.679603	0.815623	0.727566	0.70957	0.0421514
	GPR18	0.387707	0.583452	0.812293	0.334752	0.529551	0.108365			GPR6	0.756959	0.828914	0.6609	0.573133	0.704976	0.0558182
	CMKLR1	0.338842	0.586585	0.67935	0.490487	0.523816	0.0727192			MRGPRX4	0.832531	0.697671	0.767154	0.493328	0.697671	0.0734682
	HRH2	0.4104	0.35896	0.848756	0.475259	0.523344	0.111049			NPBW1	0.502308	0.794615	0.755	0.725	0.694231	0.0655434
	GPR26	0.454042	0.506157	0.586115	0.544708	0.522756	0.0281266			MTNR1A	0.608223	0.67959	0.84282	0.615385	0.686505	0.0545194
	CXCR3	0.507677	0.503582	0.474923	0.601842	0.522006	0.0275914			LHCGR	0.717489	0.766278	0.698834	0.551031	0.683408	0.0463595
	OPRL1	0.730159	0.484127	0.333333	0.531746	0.519841	0.0818718			C5A	0.483087	0.448122	0.912589	0.860246	0.676011	0.122156
	AVPR1A	0.523466	0.731649	0.404332	0.409146	0.517148	0.0766172			GHRHR	0.538745	0.413284	0.590406	1.15129	0.673432	0.16357
	OPRM1	0.0982827	0.719683	0.499868	0.743989	0.515456	0.149503			TBXA2R	0.720957	0.45672	0.502278	0.981777	0.665433	0.120186
	GPR171	0.439532	0.512215	0.644862	0.464769	0.515344	0.0457256			HRH3	0.11877	0.419936	0.424178	1.65429	0.654295	0.340914
	GPR56	0.3556	0.520912	0.415064	0.758771	0.512587	0.0888968			GPR146	1.10863	0.5738	0.518224	0.375316	0.643991	0.16042
	GPR158	0.199639	1.23803	0.274616	0.322042	0.508582	0.244452			QRFP	0.590654	0.709212	0.623765	0.641389	0.641255	0.0249742
	HCTR2	0.453059	0.414294	0.755906	0.394912	0.504543	0.0846549			CHRM5	0.711062	0.70019	0.562731	0.590723	0.641176	0.0377114
	PK1	0.464658	0.686027	0.44274	0.416438	0.502466	0.061976			GPR125	0.545005	0.566876	0.835073	0.597259	0.636053	0.0671996
	GPR146	0.7038	0.466424	0.547631	0.284227	0.500521	0.0873153			ADRA1D	0.692776	0.598782	0.516971	0.718886	0.631854	0.0461681
	MC1R	0.550808	0.472864	0.529446	0.416859	0.492494	0.0300998			PK1	0.48	0.4725	0.8	0.7425	0.62375	0.0859778
	CCR8	1.00463	0.594083	0.136848	0.209298	0.486215	0.199818			GPR123	0.414321	0.500549	0.783936	0.74696	0.611442	0.0909548
	C5A	0.293446	0.575739	0.663205	0.408681	0.485268	0.0829196			F2R-L1	0.599436	0.657307	0.584575	0.603008	0.611081	0.0159171
	GPR150	0.60324	0.584389	0.270987	0.46539	0.481001	0.076366			CXCR1	0.703465	0.598787	0.574967	0.529552	0.601693	0.0368381
	TA1	0.438408	0.538916	0.472412	0.441729	0.472866	0.0233089			GCGR	0.376471	0.39778	0.563818	1.06282	0.600222	0.159783
	CHRM5	0.48824	0.5288	0.409642	0.447829	0.468628	0.0256859			GNRHR	0.518987	0.28692	0.983122	0.599156	0.597046	0.144721
	MAS1	0.519955	0.458228	0.448922	0.437442	0.466137	0.018436			P2RY12	0.520602	0.60445	0.531108	0.720025	0.594046	0.0459475
	GPR142	0.733813	0.433868	0.453791	0.234643	0.464029	0.102638			FFA2	0.526864	0.766231	0.539476	0.531755	0.591082	0.0584409
	BDKBR2	0.457303	0.453095	0.683149	0.256006	0.462388	0.0872933			GHSR	0.662367	0.542847	0.484738	0.659192	0.587286	0.044063
	CCR2	0.553318	0.392818	0.417174	0.424876	0.447047	0.0360765			GPR65	0.599237	0.532389	0.570089	0.644738	0.586613	0.023719
	GPER	0.463045	0.507097	0.380813	0.436123	0.446769	0.0264071			PRRP	0.601592	0.530444	0.62709	0.564167	0.580823	0.0211886
	NPFF2	0.502151	0.50681	0.333692	0.415771	0.439606	0.0410428			GIPR	1.04739	0.234538	0.485141	0.549398	0.579116	0.170227
	GPR6	0.411996	0.444958	0.451959	0.445282	0.438549	0.0089967			CMKLR1	0.416432	0.36511	0.682499	0.831064	0.573776	0.110422
	DRD5	0.302252	0.361809	0.547925	0.524102	0.434022	0.0603229			CXCR6	0.473934	0.49921	0.625592	0.676145	0.56872	0.0488115
	P2RY11	0.454408	0.443752	0.382427	0.450588	0.432794	0.016933			GPR174	0.808413	0.544968	0.250899	0.609538	0.553454	0.115384
	GABBR1	0.346457	0.46275	0.57662	0.322229	0.427014	0.0585438			GPR157	0.344315	0.408077	0.63762	0.811902	0.550478	0.107517
	CCR3	0.406126	0.475126	0.362653	0.463172	0.426769	0.0261417			PTGER4	0.379073	0.364125	0.657427	0.800813	0.550359	0.107321
	GPR65	0.428229	0.448222	0.353366	0.463187	0.423251	0.0243706			GPRC6A	0.498653	0.452386	0.519957	0.67185	0.535712	0.0475206
	GPR153	0.467239	0.325426	0.495025	0.380518	0.417052	0.0390819			NTSR2	0.538591	0.472915	0.586106	0.538591	0.534051	0.0232533
	F2R-L1	0.501196	0.283919	0.441526	0.440229	0.416717	0.0464939			NMUR2	0.503932	0.442179	0.502767	0.672007	0.530221	0.0494128
	GPR144	0.356802	0.293969	0.575596	0.434222	0.415147	0.0606877			FSHR	0.523347	0.613227	0.311076	0.666773	0.528606	0.0783145
	NPBW1	0.447006	0.377838	0.38819	0.447477	0.415128	0.0186612			CALCRL	0.394415	0.537522	0.352531	0.827225	0.527923	0.107339
	GPR162	0.421006	0.352162	0.267432	0.609003	0.412401	0.07267			HTR2C VNV	0.450988	0.380972	0.570016	0.709226	0.527801	0.0719699
	GPR151	0.473485	0.396465	0.359848	0.415404	0.411301	0.0237191			CYSLTR1	0.441522	0.489137	0.831766	0.336302	0.524682	0.107225
	GPRC5C	0.81448	0.310709	0.289593	0.229261	0.411011	0.135592			GRM4	0.552167	0.446228	0.536116	0.548957	0.520867	0.0251201
	HTR2C VSV	0.358515	0.231691	0.296692	0.75632	0.410805	0.118046			DRD1	0.703563	0.335406	0.396664	0.642911	0.519636	0.0904106
	RXFP3	0.221613	0.429326	0.467821	0.505514	0.406068	0.0634214			HTR2B	0.482206	0.522269	0.490351	0.58066	0.518871	0.0223366
	GPR15	0.52518	0.433453	0.336331	0.329137	0.406025	0.0462955			F2RL2	0.439635	0.585453	0.549435	0.495816	0.517585	0.0318467
	C3AR1	0.610706	0.253405	0.297751	0.453595	0.403864	0.0812172			HTR2A	0.454545	0.52657	0.339482	0.742205	0.5157	0.084762
	QRFP	0.432074	0.26673	0.340637	0.560464	0.399976	0.0632866			HTR1F	0.972388	0.412183	0.294905	0.349559	0.507259	0.156883
	OPN3	0.373554	0.409917	0.555372	0.257851	0.399174	0.0613336			GPR62	0.431138	0.467066	0.317365	0.808383	0.505988	0.105727
	CYSLTR1	0.396909	0.523488	0.338526	0.331657	0.397645	0.0444284			MAS1	0.502162	0.537726	0.487141	0.495764	0.505698	0.0111107
	ADORA2B	0.410607	0.333618	0.391788	0.449957	0.396493	0.0242091			Empty	0.703412	0.528434	0.465442	0.314961	0.503062	0.0804059
	SUCNR1	0.695765	0.286645	0.264495	0.336156	0.395765	0.101116			GPR143	0.534505	0.50503	0.434746	0.527703	0.500496	0.0228044
	PTGER4	0.309146	0.24162	0.321512	0.701935	0.393553	0.104282			GPR27	0.718861	0.377224	0.320285	0.58363	0.5	0.0923154
	NTSR2	0.429276	0.374368	0.381356	0.372122	0.389281	0.0134759			GPR153	0.51896	0.402932	0.499167	0.562879	0.495985	0.0337535
	GNRHR	0.154327	0.258603	0.942649	0.196038	0.387904	0.186152			ADRA2C	0.821604	0.418985	0.353519	0.382979	0.494272	0.109929
	TAAR6	0.381801	0.370097	0.444552	0.355089	0.387885	0.0196643			F2RL3	0.440349	0.524872	0.634336	0.36414	0.490924	0.057988
	NPS	0.539499	0.366222	0.425487	0.21766	0.387217	0.0669856			NPFF2	0.527625	0.468523	0.396287	0.557681	0.487529	0.0356082
	TBXA2R	0.570173	0.237363	0.340345	0.400628	0.387127	0.0697053			TAAR6	0.527718	0.368019	0.470455	0.567146	0.483335	0.0432607
	F2RL2	0.351391	0.41473	0.394433	0.376729	0.384321	0.0134443			F2R	0.385247	0.440655	0.540593	0.56552	0.483004	0.0423037
	GPR32	0.246108	0.43873	0.449951	0.386554	0.380336	0.0468259			SUCNR1	0.61694	0.452422	0.524922	0.335308	0.482398	0.0594724
	P2RY12	0.354699	0.303075	0.350006	0.48166	0.37236	0.0382518			GPR115	0.412022	0.479978	0.510611	0.519744	0.480589	0.0243863
	FFA2	0.411542	0.357193	0.401457	0.300602	0.367699	0.0252886			GRM1	0.407744	0.463058	0.458317	0.556302	0.471355	0.0309585
	MC3Rb	0.328785	0.29545	0.369644	0.468619	0.365624	0.037534			GPR119	0.584465	0.345491	0.517015	0.437357	0.471082	0.0515398
	SSTR3	0.358946	0.441952	0.317443	0.330903	0.362311	0.027919			SSTR3	0.622642	0.460018	0.387242	0.404313	0.468553	0.0536613
	HTR2A	0.27907	0.471899	0.317829	0.363372	0.358043	0.0416789			GPR50	0.466827	0.472697	0.475422	0.455508	0.467613	0.00441565
	GPRC6A	0.332917	0.314993	0.361677	0.417031	0.356655	0.0223043			ADORA2B	0.2791	0.490381	0.620802	0.476035	0.46658	0.0704681
	NPY1R	0.420592	0.38879	0.415027	0.186842	0.352813	0.0557565			HCTR1	0.52537	0.458364	0.459335	0.401068	0.461034	0.0254052
	GPR119	0.204325	0.193139	0.392617	0.606637	0.34918	0.097255			RXFP1	0.418131	0.323158	0.53839	0.53099	0.452667	0.0511927
	OXER1	0.443541	0.282148	0.354136	0.312337	0.348041	0.0350882			GPR152	0.444569	0.462204	0.428019	0.467732	0.450631	0.00901112
	DRD1	0.225914	0.175555	0.416856	0.565833	0.34604	0.0898236			GPR151	0.537294	0.314191	0.39868	0.521452	0.442904	0.0529165
	NMUR2	0.280084	0.401957	0.322292	0.362823	0.341789	0.0262206			CCR8	0.6306	0.385202	0.327198	0.425358	0.44209	0.0659877
	F2R	0.285945	0.355764	0.331692	0.39182	0.341305	0.0222072			HTR7	0.415807	0.451905	0.480215	0.403599	0.437881	0.0174435
	PRRP	0.37119	0.303751	0.29099	0.394197	0.340032	0.0252091			OPRD1	0.57697	0.370101	0.329697	0.43798	0.428687	0.0542413
	GIPR	0.570579	0.2526	0.359584	0.169391	0.338039	0.0867378			CNR2	0.419868	0.35298	0.560927	0.360265	0.42351	0.0481933
	LPA4	0.228659	0.346037	0.381098	0.375	0.332698	0.035513			DRD5	0.396608	0.422701	0.313546	0.559252	0.423027	0.051024
	ADRB2	0.271762	0.512739	0.346072	0.190021	0.330149	0.0687007			GPR32	0.415405	0.539282	0.369208	0.365669	0.422391	0.0405773
	GPR115	0.289899	0.356955	0.3292	0.332286	0.327085	0.013864			GPR82	0.408983	0.383769	0.392629	0.494205	0.419896	0.025314
	F2RL3	0.387598	0.355799	0.280187	0.282307	0.326473	0.0269093			C3AR1	0.579055	0.463244	0.322793	0.305544	0.417659	0.0643533
	GPR123	0.255236	0.330248	0.34064	0.371814	0.324484	0.0247143			HTR2C VSV	0.382297	0.262008	0.293419	0.723687	0.415353	0.105887
	OPRD1	0.401269	0.352102	0.239492	0.271213	0.316019	0.037006			MRGPRX3	0.464712	0.2519	0.442997	0.451683	0.402823	0.0505051
	GPR82	0.328968	0.295003	0.314252	0.318402	0.314156	0.00709616			OPN3	0.371692	0.482462	0.401231	0.344615	0.4	0.0298192
	CXCR1	0.355873	0.340945	0.280973	0.260101	0.309473	0.0230818			CNR1	0.413765	0.306757	0.475862	0.363585	0.389992	0.0360142
	HCA3	0.378395	0.322627	0.344108	0.190024	0.308789	0.0412201			NPY2R	0.348983	0.384293	0.454913	0.368459	0.389162	0.0230757
	GRM7	0.253678	0.334791	0.306958	0.324453	0.30497	0.0180364			GPR161	0.296773	0.305983	0.481428	0.471049	0.388808	0.0505573
	GRPR	0.1815	0.402943	0.248774	0.385424	0.30466	0.0535989			GPRC5C	0.476096	0.332669	0.183267	0.561753	0.388446	0.08313
	GLP2R	0.541643	0.269437	0.190368	0.192131	0.298395	0.0831515			GABBR1	0.790441	0.310662	0.25	0.193015	0.386029	0.136927
	NPY2R	0.270096	0.333869	0.32074	0.263532	0.297059	0.0177173			GPR160	0.333924	0.346001	0.431355	0.42933	0.385153	0.0262099
	MCHR2R	0.253843	0.51557	0.148207	0.24596	0.290895	0.0786504			TSHR	0.382427	0.359779	0.404501	0.380707	0.381853	0.009137
	PTH2R	0.245098	0.210784	0.307598	0.386029	0.287377	0.0385088			MCHR2R	0.365995	0.36463	0.361898	0.430181	0.380676	0.0165236
	ADORA3	0.284056	0.281669	0.268965	0.31357	0.287065	0.00943525			GPR142	0.428623	0.338462	0.287657	0.460107	0.378712	0.0398199
	PTH1R	0.253787	0.276079	0.277222	0.334381	0.285367	0.0172054			GRPR	0.235052	0.400206	0.293301	0.574953	0.375878	0.0746511
	GLP1R	0.292534	0.246826	0.306755	0.289487	0.2839	0.0129183			CCR4	0.321219	0.353652	0.38715	0.435799	0.374455	0.0244798
	GPR68	0.270816	0.212063	0.287708	0.35913	0.282429	0.0302725			OXER1	0.390811	0.344336	0.278849	0.478479	0.373119	0.0419614
	HCTR1	0.284098	0.284098	0.284936	0.27488	0.282003	0.00238267			ADORA3	0.273281	0.327986	0.450066	0.406795	0.364532	0.0395439
	GPR37L1	0.194687	0.512973	0.140194	0.269986	0.27946	0.0822595			CXCR3	0.346487	0.352262	0.331088	0.413859	0.360924	0.0182022
	HTR7	0.213369	0.308306	0.270458	0.323827	0.27899	0.0245776			PTH2R	0.516669	0.220445	0.342478	0.34789	0.35687	0.0608517
	GPR132	0.284352	0.249823	0.301737	0.271818	0.276933	0.0109218			GPR37L1	0.435489	0.286434	0.425644	0.274528	0.355524	0.0434407
	LPAR2	0.341365	0.324852	0.187946	0.251895	0.276514	0.0353466			DRD3	0.378549	0.258675	0.201893	0.574132	0.353312	0.0823015
	GPR161	0.193749	0.212519	0.359264	0.320105	0.271409	0.0404032			FFA3	0.345089	0.349347	0.367861	0.328427	0.347681	0.00810053
	GPR152	0.263491	0.266023	0.291536	0.225094	0.261536	0.0136992			GPR158	0.273983	0.450282	0.366608	0.28994	0.345203	0.0404414
	TAAR8	0.279187	0.283731	0.278177	0.183769	0.256216	0.0241793			PTH1R	0.374207	0.302688	0.423117	0.272234	0.343061	0.0341875
	GPR50	0.187281	0.312275	0.221142	0.294717	0.253854	0.0296995			GPR39	0.245292	0.294351	0.293192	0.535007	0.34196	0.065356
	GPR160	0.193926	0.20354	0.266992	0.341705	0.251541	0.0341467			PTGFR	0.382216	0.29182	0.53746	0.149349	0.340211	0.0813642
	ADRA1B	0.236106	0.231137	0.221936	0.315053	0.251058	0.0215327			GRM7	0.396361	0.276941	0.260449	0.40944	0.335798	0.0389792
	CCR4	0.27286	0.272752	0.219021	0.236392	0.250256	0.0134932			LPAR2	0.408092	0.375563	0.276094	0.283084	0.335708	0.0331047
	BDKBR1	0.32109	0.196895	0.177206	0.302916	0.249527	0.0364831			GPR19	0.372137	0.265543	0.29399	0.408942	0.335153	0.0333573
	P2RY8	0.131964	0.27517	0.217949	0.371312	0.249099	0.050255			LPA4	0.239506	0.426167	0.352014	0.305988	0.330918	0.0392588
	CNR1	0.291798	0.186628	0.288927	0.217041	0.246099	0.0263057			GPR133	0.252853	0.320435	0.388909	0.359843	0.33051	0.0294434
	CCR5	0.263093	0.257236	0.235612	0.217592	0.243383	0.0104321			ADRB2	0.3192	0.271558	0.462125	0.262982	0.328966	0.0460762
	FSHR	0.353157	0.18863	0.223736	0.172387	0.234477	0.0409852			CCR5	0.392588	0.406064	0.308183	0.195762	0.325649	0.0484107
	MRGPRG	0.144792	0.208413	0.287062	0.281358	0.230406	0.033689			GPR132	0.290502	0.337093	0.290628	0.374459	0.32317	0.0203114
	GPR124	0.18063	0.196428	0.204327	0.328038	0.227356	0.0339204			LTB4R2B	0.266667	0.300461	0.333518	0.383693	0.321085	0.024935
	TSHR	0.201206	0.217666	0.195814	0.288329	0.225754	0.0213699			ADRA1B	0.215193	0.38255	0.310153	0.343853	0.312937	0.035781
	GPR19	0.210516	0.225907	0.230029	0.231896	0.224587	0.00485427			MAS1L	0.303937	0.317063	0.316351	0.298056	0.308852	0.00469367
	PTGFR	0.234584	0.230134	0.268913	0.160839	0.223617	0.0226486			HCA3	0.189997	0.312887	0.307854	0.418161	0.307224	0.0466205
	GPR39	0.269109	0.219823	0.153964	0.247301	0.222549	0.0249865			P2RY8	0.213689	0.228327	0.299312	0.482254	0.305895	0.0616878
	RXFP1	0.191228	0.160934	0.252446	0.263806	0.217103	0.0245878			GLP1R	0.153606	0.184795	0.337622	0.540351	0.304094	0.0884214
	LTB4R2B	0.192089	0.277343	0.176384	0.191234	0.209263	0.0229781			GPR124	0.303307	0.290337	0.226838	0.374236	0.298679	0.0302227
	EDNRA	0.268301	0.169096	0.212488	0.179364	0.207312	0.0223383			TAAR8	0.317141	0.224851	0.410437	0.223844	0.294068	0.0445313
	CNR2	0.170269	0.154028	0.289194	0.213229	0.20668	0.0302071			EDNRA	0.428399	0.32	0.228677	0.179118	0.289049	0.0548527
	GPR133	0.140388	0.255945	0.194442	0.215261	0.201509	0.0240454			GPR68	0.23489	0.257284	0.227044	0.375955	0.273793	0.0346513
	MAS1L	0.191459	0.236862	0.254334	0.103218	0.196468	0.0337896			GLP2R	0.284356	0.187294	0.31801	0.274845	0.266126	0.0278609
	FFA3	0.148288	0.181767	0.257802	0.193872	0.195432	0.0229161			GPR61	0.239307	0.280377	0.234097	0.261742	0.253881	0.0106757
	TAAR9	0.143066	0.191081	0.172689	0.180664	0.171875	0.0103147			MRGPRG	0.0564998	0.274059	0.260462	0.41906	0.25252	0.0745467
	TAAR5	0.158798	0.178112	0.190987	0.150215	0.169528	0.00922996			CASR	0.51442	0.173799	0.146977	0.173363	0.25214	0.0876513
	CASR	0.143622	0.141837	0.244643	0.144133	0.168559	0.0253662			TAAR9	0.198125	0.213991	0.256343	0.27234	0.2352	0.0174423
	GPR4	0.248251	0.154572	0.14595	0.0896192	0.159598	0.0328733			GPR83	0.175608	0.247607	0.30626	0.204759	0.233559	0.0283881
	GPR61	0.15303	0.123847	0.118116	0.178195	0.143297	0.0139194			GPR4	0.27509	0.267662	0.216742	0.131445	0.222735	0.0330773
	GPR83	0.150679	0.161932	0.0977082	0.0979827	0.127076	0.0170317			TAAR5	0.186253	0.168514	0.193348	0.241242	0.197339	0.0155379
