# Supplementary material for: Discovery of small molecule agonists of the Relaxin Family Peptide Receptor 2
Source: Commun Biol. 2022 Nov 4;5:1183. doi: 10.1038/s42003-022-04143-9 (PMC9636434; doi:10.1038/s42003-022-04143-9)
Supplement: Supplementary file 5 — Supplementary Data 2 [file 42003_2022_4143_MOESM5_ESM.xlsx]

## Sheet: Figure 1b
GRAPH
		6641			4337			4340			1715
	Log [M]	% Eff (1)	% Eff (2)	% Eff (3)	% Eff (1)	% Eff (2)	% Eff (3)	% Eff (1)	% Eff (2)	% Eff (3)	% Eff (1)	% Eff (2)	% Eff (3)
	-4.60206	104.78	100.31	87.28	80.02	48.99	58.92	61.2	50.47	42.33	49.8	35.38	35.88
	-5.60206	76.57	72.45	73.51	56.27	43.5	43.75	52.57	48.54	45.16	45.57	40.93	38.35
	-6.60206	55.58	48.02	47.8	37.41	28.35	26.19	40.33	28.17	27.2	38.3	34.04	29.86
	-7.60206	15.09	15.05	13.98	17.95	11.71	10.76	16.96	11.1	9.11	11.27	11.79	11.81
	-8.60206	1.51	0.43	1.99	2.34	1.98	1.61	3.02	2.12	1.5	0.71	0.61	1.3
	-9.60206	-0.34	0.01	0.17	0.65	0.78	0.98	0.97	0.71	0.85	-0.06	0.09	0.32
TABLE
		EC50 (1)	EC50 (2)	EC50 (3)	AVERAGE	SEM
	6641	0.3577	0.5684	0.2168	0.380967	0.102163
	4337	1.571	0.167	0.719	0.819	0.408372
	4340	0.1006	0.1877	0.1451	0.144467	0.0251456
	1715	0.07374	0.0462	0.05635	0.0587633	0.00804117
		Emax (1)	Emax (2)	Emax (3)	AVERAGE	SEM
	6641	115	116.5	89.48	106.993	8.76737
	4337	114.5	50.98	70.11	78.53	18.8137
	4340	61.74	52.84	44.83	53.1367	4.88375
	1715	48.47	38.1	37.38	41.3167	3.5827

## Sheet: Figure 2a
		6641 + Antagonist			INSL3 + Antagonist
	Log [M]	% Inhib (1)	% Inhib (2)	% Inhib (3)	% Inhib (1)	% Inhib (2)	% Inhib (3)
	-5	-13.67	0.14	21.24	98.01	99.74	101.57
	-5.77728	-10.12	3.6	19.56	93.7	98.54	99.63
	-6.55596	17.23	-1.61	21.81	65.19	80.76	85.73
	-7.33442	26.06	11.34	38.57	30.02	31.42	22.66
	-8.11238	0.9	18.17	32.31	11.51	12.66	6.73
	-8.88941	15.63	-6.98	32.74	13.41	1.08	8.83
	-9.66756	22.25	5.81	26.38	20.89	1.07	15.2

## Sheet: Figure 2b
	6641	EC50 (1)	EC50 (2)	EC50 (3)	AVERAGE	SEM		INSL3	EC50 (1)	EC50 (2)	EC50 (3)	AVERAGE	SEM
	WT RXFP2	0.004697	0.02758	0.00317	0.0118157	0.00789448		WT RXFP2	8.298e-05	0.3189	1.187	0.501994	0.354653
	RXFP2-1	Inactive	Inactive	Inactive	Inactive	ND		RXFP2-1	0.1408	1.955	0.1157	0.737167	0.60896
	WT RXFP1	Inactive	Inactive	Inactive	Inactive	ND		WT RXFP1	Inactive	Inactive	Inactive	Inactive	ND
	RXFP1-2	0.0166	0.019	0.0135	0.0163667	0.00159199		RXFP1-2	Inactive	Inactive	Inactive	Inactive	ND
	6641	Emax (1)	Emax (2)	Emax (3)	AVERAGE	SEM		INSL3	Emax (1)	Emax (2)	Emax (3)	AVERAGE	SEM
	WT RXFP2	91.14	79.79	88	86.31	3.38367		WT RXFP2	100.7	64.86	69.59	78.3833	11.2416
	RXFP2-1	Inactive	Inactive	Inactive	Inactive	ND		RXFP2-1	78.77	135	63.14	92.3033	21.8199
	WT RXFP1	Inactive	Inactive	Inactive	Inactive	ND		WT RXFP1	Inactive	Inactive	Inactive	Inactive	ND
	RXFP1-2	96.46	95.72	97.22	96.4667	0.433026		RXFP1-2	Inactive	Inactive	Inactive	Inactive	ND

## Sheet: Figure 4a
		6641 5 µM	6641 3 µM	6641 1 µM	4337 5 µM	4337 3 µM	4337 1 µM	4340 5 µM	4340 3 µM	4340 1 µM	1715 5 µM	1715 3 µM	1715 1 µM
	% Min (1)	299.197	259.23	219.887	293.936	190.611	241.373	266.054	123.779	116.509	93.5647	110.347	124.954
	% Min (2)	254.089	179.654	162.826	244.421	138.004	130.655	177.704	76.7695	96.0757	72.1619	78.6049	102.433
	% Min (3)	466.72	281.571	201.657	422.563	193.309	107.939	339.493	94.9523	53.8263	30.6845	46.149	157.6
	p value	0.0001	0.0352	0.2789	0.0004	0.56	0.7807	0.0115	>0.9999	0.9997	0.9908	0.9993	0.999
		***	*	ns	***	ns	ns	*	ns	ns	ns	ns	ns

## Sheet: Figure 4b
		6641			4340			4337
	Log [M]	% Tox (1)	% Tox (2)	% Tox (3)	% Tox (1)	% Tox (2)	% Tox (3)	% Tox (1)	% Tox (2)	% Tox (3)
	-4.60206	9.43	18.06	11.13	7.2	26.49	32.29	8.69	13.1	15.07
	-5.07935	-19.5	-12.78	-5.23	-3.04	10.2	9.9	-1.32	-5.59	2.8
	-5.55596	-23.36	-8.88	-9.31	-2.27	6.97	5.41	4.02	-3.74	0.22
	-6.03339	-11.63	-7.45	-4.96	-3.45	4.7	4.26	4.88	-4.73	0.89
	-6.51004	-9.76	-5.09	-6.71	-6.73	0.54	2.01	1.44	-4.72	1.16
	-6.98716	-12.55	-0.7	-7.13	-7.29	-0.52	-2.04	5.92	0.27	-0.01

## Sheet: Figure 4c
		6641			4340			4337
	Log [M]	% Tox (1)	% Tox (2)	% Tox (3)	% Tox (1)	% Tox (2)	% Tox (3)	% Tox (1)	% Tox (2)	% Tox (3)
	-4.60206	30.17	42.16	30.27	40.66	37	44.27	18.68	32.96	7.97
	-5.07935	15.51	24.11	15.33	14.41	17.02	14.88	9.84	22.84	-0.02
	-5.55596	17.68	15.84	5.85	15.39	17.49	10.06	14.89	20.89	-3.37
	-6.03339	7.79	15.16	3.96	10.78	18.36	8.13	5.66	18.93	-4.41
	-6.51004	-4.85	9.67	2.84	1.68	10.84	5.16	1.75	16.92	-4.11
	-6.98716	-5.44	8.02	-2.69	1.71	14.39	9	-0.53	15.68	1.1

## Sheet: Figure 5a
	BV/TV (%)			Tb.N			Tb.Th			Tb.Sp			Conn.D			Mat.D
	Vehicle	Compound		Vehicle	Compound		Vehicle	Compound		Vehicle	Compound		Vehicle	Compound		Vehicle	Compound
	21.83	23.83		3.9708	4.1625		0.0551	0.057		0.2447	0.234		95.7986	111.763		834.521	795.302
	22.33	22.19		4.1099	3.9653		0.0545	0.056		0.2344	0.2447		120.68	100.184		784.364	809.309
	23.74	23.69		4.0109	4.2022		0.0565	0.0578		0.2393	0.2276		124.099	109.218		817.713	793.168
	20.68	23.39		4.0713	4.1463		0.0531	0.0547		0.2358	0.235		103.543	125.466		795.036	804.707
	20.61	21.11		3.7651	4.168		0.0556	0.0543		0.2604	0.2349		95.0431	120.228		809.976	800.171
	19.96	21.83		3.8299	4.0038		0.0516	0.0544		0.2532	0.2416		109.641	105.367		801.972	789.633
	21.59	22.07		4.054	4.0307		0.0523	0.0558		0.2395	0.2439		111.6	104.207		795.836	806.041
	22.47	25.65		4.0554	4.3607		0.0543	0.0561		0.2359	0.2173		110.213	139.801		811.176	814.578
	23.2	21.31		4.3256	4.399		0.054	0.0524		0.2191	0.2168		120.358	114.117		816.646	814.711
	19.98	23.44		3.8952	4.0225		0.0497	0.0567		0.2482	0.234		107.489	100.266		806.041	826.05
	23.81	26.86		4.0951	4.1566		0.0565	0.0611		0.2418	0.2335		108.791	110.113		778.828	764.488
	23.33	22.32		4.1993	4.1337		0.0577	0.0571		0.2421	0.2409		111.25	116.566		764.088	771.958
		23.17			4.2031			0.0582			0.2383			102.739			779.095
		21.16			4.3359			0.0525			0.2244			105.531			769.29
		25.39			3.9986			0.0589			0.2446			114.364			795.903
	p value	0.064		p value	0.0401		p value	0.0389		p value	0.0693		p value	0.587		p value	0.4341
		ns			*			*			ns			ns			ns

## Sheet: Figure 5b
	Alp			Col1a1			Osteocalcin			Runx2
	Vehicle	Compound		Vehicle	Compound		Vehicle	Compound		Vehicle	Compound
	0.88	0.82		1.18	0.88		1.05	1.4		1.29	0.89
	1.01	0.88		1.04	0.88		0.83	1.23		1.23	0.83
	1.05	1.61		1.09	1.29		0.64	2.1		0.94	1.42
	1.13	1.28		1.39	0.93		1.22	1.83		0.92	1.07
	1.02	1.02		1.01	0.81		0.93	1.39		1.16	0.66
	1.11	0.88		1.07	1.04		0.86	1.47		1.06	0.41
	0.75	1.46		0.76	1.44		0.9	0.79		0.77	0.71
	0.93	1.09		0.93	0.9		0.97	1.35		1.12	0.71
	1.26	1.63		0.8	1.62		1.11	1.31		1.01	0.95
	1.22	1.11		1.3	0.96		1.61	2.35		0.74	0.75
	1.24	1.2		1.16	1.32		1.25	1.34		1.08	1.16
	0.63	1.13		0.58	0.82		0.94	2.19		0.86	0.6
		0.7			1.12			1.5			0.57
		1.17			1.24			2.42			0.72
		0.71			0.81			1.3			0.73
	p value	0.3535		p value	0.6405		p value	0.0008		p value	0.0271
		ns			ns			***			*

## Sheet: Supplementary Figure 1a
		6641			4337			4340			1715
	Log [M]	% Eff (1)	% Eff (2)	% Eff (3)	% Eff (1)	% Eff (2)	% Eff (3)	% Eff (1)	% Eff (2)	% Eff (3)	% Eff (1)	% Eff (2)	% Eff (3)
	-4.60206	112.29	97.22	133.29	121.14	108.63	129.67	133.3	111.5	132.27	112.23	132.21	149.76
	-5	116.16	119.1	157.5	117.42	113.86	139.17	120.22	113.58	152.26	118.98	128.48	155.37
	-5.77728	114.59	98.52	126.86	113.3	95.56	113.51	104.54	94.45	119.34	84.51	105.93	123.22
	-6.55596	113.18	86.94	103.38	99.48	84.2	100.11	92.14	80.43	100.64	64.3	87.47	98.85
	-7.33442	77.02	61.6	70.55	77.12	65.15	73.24	67.87	57.07	72.67	49.93	64.4	73.28
	-8.11238	44.24	30.05	30.02	53.09	31.33	37.25	39.6	28.18	36.39	29.61	41.9	35.48
	-8.88941	14.74	8.06	7.85	16.97	8.42	8.32	12.92	8.37	9.1	5.82	11.58	11.93
	-9.66959	6.98	1.71	0.6	2.57	2.03	0.9	0.82	2.27	0.79	-3.47	2.7	0.48

## Sheet: Supplementary Figure 1b
		6641			4337			4340
	Log [M]	% Eff (1)	% Eff (2)	% Eff (3)	% Eff (1)	% Eff (2)	% Eff (3)	% Eff (1)	% Eff (2)	% Eff (3)
	-4.60206	95.06	154.3	96.95	67.22	57.81	62.48	57.23	41.85	62.27
	-5.60206	83.19	60.57	115.85	55.06	33.79	48.61	50.37	34.7	52.36
	-6.60206	46.41	23.12	65.73	28	19.9	25.83	31.56	18.98	20.15
	-7.60206	28.95	22.13	21.35	4.98	-0.82	7.9	11.88	1.85	12.53
	-8.60206	9.55	-4.22	4.4	-5.78	-6.06	2.29	-7.7	-5.84	-1.16
	-9.60206	8.69	-1.4	10.96	-10.29	-12.31	-0.67	-13.31	-4.93	2.68

[truncated: 30 more sheets: Supplementary Figure 2a, Supplementary Figure 2b, Supplementary Figure 3a, Supplementary Figure 3b, Supplementary Figure 4a, Supplementary Figure 4b, Supplementary Figure 4c, Supplementary Figure 4d, Supplementary Figure 5a, Supplementary Figure 5b, Supplementary Figure 6a, Supplementary Figure 6b, Supplementary Figure 7, Supplementary Figure 8, Supplementary Figure 9a, Supplementary Figure 9b, Supplementary Figure 9c, Supplementary Figure 10a, Supplementary Figure 10b, Supplementary Figure 11a …]
